# Supplementary material for: Perceptions, attitudes, and willingness of the public in low- and middle-income countries of the Arab region to participate in biobank research
Source: BMC Med Ethics. 2022 Dec 1;23:122. doi: 10.1186/s12910-022-00855-z (PMC9713115; doi:10.1186/s12910-022-00855-z)
Supplement: Supplementary file 5 — Additional file 5. Bivariate analysis between demographic variables and individual question items of the construct "attitudes toward biobank research". [file 12910_2022_855_MOESM5_ESM.xlsx]

## Sheet: Sheet1
Additional File 5: Bivariate analysis between demographic variables and individual question items of the construct "attitudes toward biobank research"
Attitudes towards Biobank Research
	People should donate biological samples to improve the health of future generations.		People should donate biological samples even if there will not be a direct health benefit to them.		People who donate biological specimens should receive financial compensation that is in addition to any travel expenses.		If people change their minds, they should have the right to withdraw their consent for the use of their biologiocal samples.		Researchers must maintain the privacy of a donor’s medical information when they perform research.		It is acceptable for biological samples to be shared with researchers at other institutions in my country.		It is acceptable for samples to be shared with researchers at other institutions.		The legal authorities should have the right to obtain my genetic results when necessary.		Researchers should receive governmental approval prior to exporting samples out of the country.		If the analysis of my biological specimens reveal a disease that can be treated or prevented, then either I or my doctor should be informed of these results.		Even if the analysis of my biological specimens reveal a genetic disease that cannot be treated or prevented, I still want to be informed of these results.
Country
Egypt	0.023	0.001	0.113	0.01	0.072	0.001	0.04	0.001	0.014	0.001	0.088	0.001	0.172	0.001	0.123	0	0.034	0.001	0.022	0.001	0.041	0.001
Morroco	0.002		0.008		0.018		0.017		0.0001		0.004		0.009		0.011		0.005		0.001		0.006
Jordan	0.002		0.021		0.025		0.011		0		0.011		0.018		0.032		0.011		0		0.005
Sudan	0.002		0.03		0.062		0.027		0.0002		0.012		0.031		0.064		0.024		0		0.008
Residence
Rural	0.003	0.662	0.032	0.81	0.026	0.23	1,6%	0.18	0.003	0.941	0.017	0.307	0.042	0.448	0.025	0.011	0.008	0.382	0.005	0.454	0.011	0.524
							0.08		0.014		0.099		0.187		0.206		0.066		0.018		0.055
Urban	0.026		0.14		0.151
Gender
Female	0.012	0.653	0.085	0.15	7.5	0.114	0.04	0.677	0.004	0.024	0.047	0.7	0.094	0.518	0.094	0.386	2.8	0.398	0.005	0.05	0.034	0.43
Male	0.017		0.087		0.103		0.055		0.013		0.069		0.135		0.137		4.7		0.018		0.02
Marital status
Ever married	0.016	0.979	0.1	0.17	0.09	0.953	0.049	0.488	0.011	0.343	0.062	0.708	0.128	0.184	0.091	0	0.03	0.004	0.01	0.588	0.028	0.627
Never Married	0.013		0.071		0.087		0.047		0.006		0.054		0.101		0.14		0.044		0.012		0.033
Children
No	0.014	0.46	0.08	0.063	0.096	1	0.051	0.968	0.009	0.72	0.06	0.695	0.113	0.186	0.156	0	0.053	0.001	0.013	0.818	0.038	0.373
Yes	0.014		0.092		0.081		0.044		0.008		0.056		0.117		0.074		0.022		0.009		0.023
Previous Participation in Research
No	2.4	0.663	0.15	0.217	0.148	0.847	0.078	0.664	0.012	0.32	0.102	0.017	0.194	0.383	0.186	0.107	0.055	0.044	0.02	0.928	0.051	0.956
Yes	0.5		0.022		0.029		0.018		0.005		0.013		0.035		0.044		0.02		0.003		0.01
Age group
<40	0.025	0.473	0.134		0.135	0.413	0.074	0.063	0.018	0.002	0.091	0.576	0.169	0.233	0.186	0.194	0.063	0.005	0.02	0.008	0.05	0.155
>40	0.004		0.037	0.51	0.041		0.021		0		0.025		0.061		0.044		0.011		0.003		0.011
Medical Condition
Healthy	0.027	0.603	0.148	0.979	0.162	0.012	0.083	0.674	0.014	0.214	0.099	0.764	0.186	0.024	0.202	0.424	0.067	0.097	0.021	0.828	0.053	0.924
Non-Healthy	0.002		0.024		0.014		0.012		0.003		0.017		0.043		0.029		0.007		0.002		0.008
Education
Less than university	0.011	0.448	0.059	0.247	0.053	0.471	0.04	0	0.007	0.399	0.044	0.02	0.077	0.198	0.064	0.705	0.018	0.512	0.008	0.673	0.017	0.684
University and higher	0.018		0.113		0.124		0.055		0.01		0.071		0.153		0.166		0.057		0.014		0.044
Degree of Religiosity
Not/Less than very religious	0.006	0.564	0.024	0.585	0.02	0.24	0.011	0.635	0.002	0.34	0.019	0.97	0.034	0.624	0.041	0.148	0.014	0.536	0.004	0.644	0.01	0.642
Very religious	0.023		0.148		0.157		0.084		0.016		0.097		0.195		0.189		0.06		0.019		0.051
