# Supplementary material for: Perceptions, attitudes, and willingness of the public in low- and middle-income countries of the Arab region to participate in biobank research
Source: BMC Med Ethics. 2022 Dec 1;23:122. doi: 10.1186/s12910-022-00855-z (PMC9713115; doi:10.1186/s12910-022-00855-z)
Supplement: Supplementary file 6 — Additional file 6. Bivariate analysis between demographic variables and individual question items of the constructs. [file 12910_2022_855_MOESM6_ESM.xlsx]

## Sheet: Sheet1
	Additional File 6: Bivariate analysis between demographic variables and individual question items of the constructs
	Trust and Privacy							Willingness to Participate in Biobank Research
		I worry about the privacy of my medical information when I share it with my doctor		I worry about privacy of my medical information when I share it with researchers		I trust the individuals in charge of biobank		If you are asked to give your medical information for research, would you agree to do it?		If you are asked to participate in genetic research, would you agree to do it?
	Country
	Egypt	0.329	0.001	0.362	0.001	0.23	0.194	0.06	0.014	0.115	0.014
	Morocco	0.021		0.02		0.033		0.006		0.01
	Jordan	0.059		0.072		0.054		0.009		0.02
	Sudan	0.093		0.111		0.088		0.016		0.049
	Residence
	Rural	0.07	0.02	0.078	0.006	0.072	0.791	0.014	0.584	0.032	0.974
	Urban	0.431		0.489		0.332		0.077		0.163
	Gender
	Female	0.207	0.008	0.244	0.399	0.173	0.505	0.039	0.458	0.082	0.708
	Male	0.295		0.323		0.232		0.052		0.114
	Marital status
	Ever married	0.264	0.747	0.303	0.251	0.215	0.745	0.052	0.597	10.4	0.877
	Never Married	0.238		0.264		0.189		0.039		9.1
	Children
	NO	0.276	0.855	30.1	0.694	0.219	0.38	0.04	0.102	0.099	0.546
	Yes	0.225		0.266		18.5		0.051		0.096
	Previous Participation in Research
	No	0.416	0.835	47.3	0.885	33.2	0.34	0.08	0.116	0.175	0.003
	Yes	0.086		9.4		7.2		0.011		0.021
	Age group
	<40	0.386	0.448	0.433	0.225	0.31	0.778	0.071	0.277	0.151	0.00119
	>40	0.116		0.133		0.094		0.02		0.044
	Medical Condition
	Healthy	0.434	0.839	49.1	0.722	0.345	0.367	0.078	0.907	0.173	0.434
	Non-Healthy	0.134		0.075		0.059		0.013		0.023
	Education
	Less than university	0.129	0.055	0.147	0.008	0.127	0.397	0.037	0.012	0.08	0
	University and higher	0.372		0.22		0.277		0.054		0.116
	Degree of religiosity
	Not and less than very religious	0.078	0.756	0.088	0.919	0.056	0.501	0.014	0.872	0.029	0.952
	Very religious	0.845		0.479		0.349		0.077		0.166
